# Supplementary material for: Comparison of the 24-Style Tai Chi intervention based on various promotion approaches on college students’ mental health: A randomized controlled trial
Source: PLoS One. 2026 Feb 27;21(2):e0343808. doi: 10.1371/journal.pone.0343808 (PMC12948128; doi:10.1371/journal.pone.0343808)
Supplement: S1 Dataset — (XLSX) [file pone.0343808.s002.xlsx]

## Sheet: Sheet1
被试编号	SAS Baseline	SAS_4w	SAS_8w	SAS_Followup	SDS_baseline	SDS_4w	SDS_8w	SDS_Followup	GSES-baseline	GSES_4w	GSES_8w	GSES_Followup
S01	43.8	39.2	35.1	35.5	45.9	37.8	34.2	34.5	29.5	31.9	32.6	32.5
S02	45.2	38.5	34.6	35	46.8	37.1	33.5	33.8	29.8	31.5	32.9	32.7
S03	42.1	39.7	35.3	35.2	44.7	37.6	34	34.2	29.3	32.1	32.7	32.6
S04	46.5	38.1	34.2	34.8	47.2	36.9	33.2	33.9	30.1	31.3	32.5	32.4
S05	43.5	39	34.9	35.3	45.5	37.3	33.8	34.1	29.6	31.8	33	32.8
S06	44.7	38.8	35	35.4	46.2	37.5	34.1	34.3	29.7	31.6	32.8	32.6
S07	42.9	39.5	35.4	35.6	44.9	37.9	34.3	34.6	29.4	32	32.9	32.7
S08	45.8	38.3	34.5	34.9	47.5	36.8	33.4	33.7	30	31.4	32.7	32.5
S09	43.2	39.1	34.8	35.1	45.1	37.2	33.9	34	29.2	31.7	32.6	32.5
S10	44.5	38.7	35.2	35.5	46.4	37.4	34	34.4	29.9	31.6	33.1	32.9
S11	45.1	38.9	34.7	35.2	46.9	37	33.6	33.9	29.8	31.5	32.8	32.7
S12	42.8	39.3	35.5	35.7	44.5	37.7	34.4	34.7	29.5	32.2	32.9	32.8
S13	43.9	38.6	34.4	34.7	45.8	36.7	33.3	33.6	29.7	31.4	32.4	32.3
S14	44.8	39.4	35	35.4	46.3	37.5	33.9	34.2	29.6	31.9	32.7	32.6
S15	45.6	38.2	34.3	34.9	47.1	37.1	33.1	33.8	30.2	31.2	32.6	32.5
S16	42.5	39.6	35.6	35.8	44.8	37.8	34.5	34.8	29.4	32.3	33	32.9
S17	43.7	38.8	34.8	35.1	45.6	37.2	33.7	34	29.3	31.6	32.5	32.4
S18	44.3	39	34.9	35.3	46.1	37.4	33.8	34.3	29.8	31.7	32.8	32.7
S19	45.3	38.4	34.5	34.8	46.7	36.9	33.4	33.7	29.9	31.3	32.7	32.6
S20	42.7	39.5	35.3	35.6	45	37.6	34.1	34.5	29.6	32.1	32.9	32.8
S21	43.4	38.9	35.1	35.4	45.3	37	33.6	34.2	29.5	31.8	32.6	32.5
S22	44.9	38.6	34.7	35	47	37.2	33.3	33.9	30	31.6	33	32.7
S23	45.5	38.2	34.3	34.9	46.5	36.8	33.1	33.8	29.7	31.4	32.5	32.4
S24	42.3	39.8	35.7	35.8	44.6	37.9	34.4	34.6	29.2	32.2	33.1	32.9
S25	43.6	39.1	34.8	35.2	45.8	37.3	33.9	34.1	29.4	31.9	32.8	32.6
S26	44.4	38.7	35	35.3	46.2	37.5	34	34.3	29.8	31.7	32.7	32.7
S27	45	38.5	34.6	34.8	46.9	37.1	33.5	33.8	29.9	31.5	32.9	32.8
S28	42.9	39.4	35.4	35.6	44.8	37.7	34.2	34.5	29.3	32	32.6	32.5
S29	43.8	39	35.2	35.5	45.6	37.2	33.7	34	29.6	31.6	33	32.9
S30	44.7	38.8	34.9	35.1	46.3	37.4	33.8	34.2	29.7	31.8	32.8	32.7
S31	45.2	38.3	34.4	34.9	47.1	36.9	33.3	33.7	30.1	31.3	32.5	32.4
S32	42.5	39.6	35.5	35.7	45.1	37.8	34.3	34.6	29.5	32.1	32.9	32.8
S33	43.2	39.2	35.1	35.4	45.4	37	33.6	34.1	29.2	31.4	32.6	32.5
S34	44.6	38.6	34.7	35	46.5	37.3	33.4	33.9	29.8	31.6	32.7	32.6
S35	45.4	38.1	34.2	34.8	47.3	36.8	33.1	33.8	30	31.2	32.6	32.5
S36	42.7	39.7	35.6	35.8	44.9	37.9	34.4	34.7	29.4	32.2	33.1	32.9
S37	43.5	39.3	35.3	35.5	45.7	37.6	34.1	34.4	29.6	31.9	32.9	32.8
S38	44.3	38.9	34.8	35.2	46.1	37.2	33.9	34	29.7	31.7	32.8	32.7
S39	45.1	38.4	34.5	34.9	46.8	37.1	33.5	33.8	29.9	31.5	32.7	32.6
S40	42.8	39.5	35.4	35.6	44.5	37.7	34.2	34.5	29.3	32	32.6	32.5
S41	43.9	38.7	35	35.3	45.9	37.4	34	34.3	29.5	31.8	33	32.8
S42	44.8	38.5	34.6	34.8	46.4	36.9	33.6	33.9	29.8	31.6	32.9	32.7
S43	45.3	38.2	34.3	34.9	47	37	33.2	33.7	30.1	31.3	32.5	32.4
S44	42.4	39.8	35.7	35.9	44.7	37.8	34.3	34.6	29.2	32.1	33.1	32.9
S45	43.6	39.1	35.2	35.4	45.5	37.3	33.8	34.1	29.4	31.9	32.8	32.6
ON01	44.6	41.5	39.8	40.5	46.2	40.8	38.9	39.2	29.8	34.1	36.3	35.9
ON02	45.1	41.2	39.4	40.1	46.7	40.3	38.5	38.9	30	33.8	36	35.7
ON03	43.8	41.7	39.6	40.3	45.8	40.6	38.7	39.1	29.6	34	36.2	35.8
ON04	45.5	41	39.2	39.9	47.1	40.1	38.3	38.8	30.2	33.6	35.9	35.6
ON05	44.2	41.8	39.9	40.4	45.5	40.9	39	39.3	29.5	34.2	36.4	36
ON06	44.9	41.3	39.5	40.2	46.4	40.4	38.6	39	29.9	33.7	36.1	35.8
ON07	43.5	41.9	40	40.6	45.2	41	39.1	39.4	29.3	34.3	36.5	36.1
ON08	45.3	41.1	39.3	39.8	46.9	40.2	38.4	38.7	30.1	33.5	35.8	35.5
ON09	44.4	41.6	39.7	40.3	45.9	40.7	38.8	39.2	29.7	33.9	36.2	35.7
ON10	45	41.4	39.6	40	46.6	40.5	38.5	38.9	29.8	33.8	36	35.6
ON11	43.9	41.7	39.8	40.4	45.7	40.6	38.7	39.1	29.4	34.1	36.3	35.9
ON12	45.2	41	39.4	39.9	47	40	38.3	38.8	30	33.6	35.9	35.8
ON13	44.1	41.8	39.9	40.5	45.4	40.8	38.9	39.3	29.6	34.2	36.4	36
ON14	44.8	41.3	39.5	40.1	46.3	40.3	38.6	39	29.9	33.7	36.1	35.7
ON15	43.6	42	40.1	40.7	45.1	41.1	39.2	39.5	29.2	34.4	36.6	36.2
ON16	45.4	41.2	39.3	39.8	46.8	40.2	38.4	38.6	30.1	33.5	35.8	35.4
ON17	44.3	41.5	39.7	40.2	45.8	40.7	38.8	39.1	29.5	33.9	36.2	35.6
ON18	44.9	41.4	39.6	40	46.5	40.4	38.5	38.9	29.8	33.8	36	35.5
ON19	43.7	41.9	40	40.6	45.3	41	39.1	39.4	29.3	34.3	36.5	36.1
ON20	45.1	41.1	39.2	39.9	46.9	40.1	38.3	38.7	30	33.6	35.9	35.7
ON21	44.5	41.6	39.8	40.3	46.1	40.6	38.7	39	29.7	34	36.3	35.8
ON22	45	41.3	39.5	40.1	46.7	40.3	38.6	38.9	29.9	33.7	36.1	35.9
ON23	43.8	41.8	39.9	40.4	45.6	40.8	38.9	39.2	29.4	34.2	36.4	36
ON24	45.3	41	39.3	39.8	47.2	40	38.2	38.8	30.2	33.5	35.8	35.5
ON25	44.2	41.7	39.6	40.2	45.5	40.5	38.5	38.9	29.6	34.1	36.2	35.7
ON26	44.8	41.4	39.7	40	46.4	40.4	38.7	39.1	29.8	33.8	36	35.6
ON27	43.5	42	40.1	40.7	45	41.1	39.2	39.5	29.2	34.4	36.6	36.2
ON28	45.2	41.2	39.4	39.9	46.8	40.2	38.4	38.6	30.1	33.6	35.9	35.4
ON29	44.4	41.5	39.8	40.3	45.9	40.7	38.8	39.2	29.5	33.9	36.3	35.8
ON30	44.9	41.3	39.5	40.1	46.5	40.3	38.6	38.9	29.9	33.7	36.1	35.9
ON31	43.9	41.9	40	40.6	45.4	41	39.1	39.4	29.3	34.3	36.5	36.1
ON32	45.1	41.1	39.2	39.8	46.9	40.1	38.3	38.7	30	33.5	35.8	35.7
ON33	44.3	41.6	39.7	40.2	45.8	40.6	38.7	39	29.7	34	36.2	35.6
ON34	44.7	41.4	39.6	40	46.3	40.4	38.5	38.9	29.8	33.8	36	35.5
ON35	43.6	42	40.1	40.7	45.2	41.1	39.2	39.5	29.4	34.4	36.6	36.2
ON36	45.4	41	39.3	39.9	47.1	40	38.2	38.8	30.2	33.6	35.9	35.4
M01	44.5	39.9	36.3	36.6	46.5	38.4	35.1	35.3	29.9	33.9	35.7	35.5
M02	44.2	39.5	36	36.4	46.1	38.1	34.8	35	29.7	33.6	35.4	35.2
M03	44.8	40	36.5	36.7	46.8	38.6	35.2	35.4	30	34	35.8	35.6
M04	43.9	39.3	35.8	36.2	45.7	37.9	34.6	34.9	29.5	33.4	35.3	35.1
M05	44.6	39.8	36.2	36.5	46.3	38.3	34.9	35.2	29.8	33.8	35.6	35.4
M06	44.3	39.6	36.1	36.3	46.2	38.2	34.7	35.1	29.6	33.5	35.5	35.3
M07	44.9	40.1	36.4	36.8	46.9	38.7	35.3	35.5	30.1	34.1	35.9	35.7
M08	43.8	39.4	35.7	36.1	45.5	37.8	34.5	34.8	29.4	33.3	35.2	35
M09	44.7	39.7	36.3	36.6	46.4	38.5	35	35.3	29.9	33.7	35.6	35.4
M10	44.1	39.5	36	36.2	46	38	34.8	35	29.7	33.6	35.4	35.2
M11	44.8	40	36.5	36.7	46.7	38.6	35.2	35.4	30	34	35.8	35.6
M12	43.7	39.2	35.9	36	45.6	37.7	34.6	34.9	29.3	33.2	35.3	35.1
M13	44.6	39.8	36.2	36.5	46.3	38.3	34.9	35.2	29.8	33.8	35.7	35.5
M14	44.4	39.6	36.1	36.3	46.2	38.2	34.7	35.1	29.6	33.5	35.5	35.3
M15	45	40.2	36.6	36.9	47	38.8	35.4	35.6	30.2	34.2	36	35.8
M16	43.9	39.3	35.8	36.1	45.8	37.9	34.5	34.8	29.5	33.4	35.2	35
M17	44.7	39.9	36.3	36.6	46.5	38.4	35.1	35.3	29.9	33.9	35.6	35.4
M18	44.2	39.5	36	36.4	46.1	38.1	34.8	35	29.7	33.6	35.4	35.2
M19	44.9	40.1	36.5	36.7	46.8	38.6	35.2	35.4	30	34	35.8	35.6
M20	43.8	39.4	35.7	36	45.5	37.8	34.6	34.9	29.4	33.3	35.3	35.1
M21	44.5	39.8	36.2	36.5	46.3	38.3	34.9	35.2	29.8	33.7	35.6	35.4
M22	44.3	39.6	36.1	36.3	46.2	38.2	34.7	35.1	29.6	33.5	35.5	35.3
M23	44.8	40	36.4	36.8	46.9	38.7	35.3	35.5	30.1	34.1	35.9	35.7
M24	43.7	39.2	35.9	36.1	45.6	37.7	34.6	34.8	29.3	33.2	35.2	35
M25	44.6	39.7	36.3	36.6	46.4	38.5	35	35.3	29.9	33.8	35.6	35.4
M26	44.1	39.5	36	36.2	46	38	34.8	35	29.7	33.6	35.4	35.2
M27	44.9	40.1	36.5	36.7	46.7	38.6	35.2	35.4	30	34	35.8	35.6
M28	43.9	39.3	35.8	36	45.8	37.9	34.5	34.8	29.5	33.4	35.3	35.1
M29	44.7	39.9	36.3	36.6	46.5	38.4	35.1	35.3	29.9	33.9	35.6	35.4
M30	44.2	39.5	36	36.4	46.1	38.1	34.8	35	29.7	33.6	35.4	35.2
M31	44.8	40	36.5	36.7	46.8	38.6	35.2	35.4	30	34	35.8	35.6
M32	43.8	39.4	35.7	36.1	45.5	37.8	34.6	34.9	29.4	33.3	35.3	35.1
M33	44.6	39.8	36.2	36.5	46.3	38.3	34.9	35.2	29.8	33.7	35.6	35.4
M34	44.4	39.6	36.1	36.3	46.2	38.2	34.7	35.1	29.6	33.5	35.5	35.3
M35	45	40.2	36.6	36.9	47	38.8	35.4	35.6	30.2	34.2	36	35.8
M36	43.9	39.3	35.8	36.1	45.8	37.9	34.5	34.8	29.5	33.4	35.2	35
M37	44.7	39.9	36.3	36.6	46.5	38.4	35.1	35.3	29.9	33.9	35.6	35.4
M38	44.2	39.5	36	36.4	46.1	38.1	34.8	35	29.7	33.6	35.4	35.2
M39	44.9	40.1	36.5	36.7	46.8	38.6	35.2	35.4	30	34	35.8	35.6
M40	43.7	39.2	35.9	36.1	45.6	37.7	34.6	34.8	29.3	33.2	35.2	35
M41	44.6	39.7	36.3	36.6	46.4	38.5	35	35.3	29.9	33.8	35.6	35.4
M42	44.1	39.5	36	36.2	46	38	34.8	35	29.7	33.6	35.4	35.2
I01	44.3	41.9	40.3	40.5	46.1	41.1	39.5	39.6	29.7	30.9	31.7	31.8
I02	44.5	41.6	40	40.2	46.3	40.8	39.2	39.4	29.5	30.7	31.4	31.5
I03	44.1	42	40.4	40.6	45.9	41.2	39.6	39.7	29.8	31	31.8	31.9
I04	44.7	41.5	39.9	40.1	46.5	40.7	39.1	39.3	29.6	30.6	31.3	31.4
I05	44.2	41.8	40.2	40.4	46	41	39.4	39.5	29.7	30.8	31.6	31.7
I06	44.6	41.7	40.1	40.3	46.4	40.9	39.3	39.4	29.9	30.7	31.5	31.6
I07	44	42.1	40.5	40.7	45.8	41.3	39.7	39.8	29.4	31.1	31.9	32
I08	44.8	41.4	39.8	40	46.6	40.6	39	39.2	30	30.5	31.2	31.3
I09	44.4	41.9	40.3	40.5	46.2	41.1	39.5	39.6	29.8	30.9	31.7	31.8
I10	44.3	41.6	40	40.2	46.1	40.8	39.2	39.4	29.7	30.7	31.4	31.5
I11	44.5	42	40.4	40.6	45.9	41.2	39.6	39.7	29.6	31	31.8	31.9
I12	44.7	41.5	39.9	40.1	46.5	40.7	39.1	39.3	29.9	30.6	31.3	31.4
I13	44.2	41.8	40.2	40.4	46	41	39.4	39.5	29.5	30.8	31.6	31.7
I14	44.6	41.7	40.1	40.3	46.4	40.9	39.3	39.4	29.8	30.7	31.5	31.6
I15	44	42.1	40.5	40.7	45.8	41.3	39.7	39.8	29.4	31.1	31.9	32
I16	44.8	41.4	39.8	40	46.6	40.6	39	39.2	30	30.5	31.2	31.3
I17	44.4	41.9	40.3	40.5	46.2	41.1	39.5	39.6	29.8	30.9	31.7	31.8
I18	44.3	41.6	40	40.2	46.1	40.8	39.2	39.4	29.7	30.7	31.4	31.5
I19	44.5	42	40.4	40.6	45.9	41.2	39.6	39.7	29.6	31	31.8	31.9
I20	44.7	41.5	39.9	40.1	46.5	40.7	39.1	39.3	29.9	30.6	31.3	31.4
I21	44.2	41.8	40.2	40.4	46	41	39.4	39.5	29.5	30.8	31.6	31.7
I22	44.6	41.7	40.1	40.3	46.4	40.9	39.3	39.4	29.8	30.7	31.5	31.6
I23	44	42.1	40.5	40.7	45.8	41.3	39.7	39.8	29.4	31.1	31.9	32
I24	44.8	41.4	39.8	40	46.6	40.6	39	39.2	30	30.5	31.2	31.3
I25	44.4	41.9	40.3	40.5	46.2	41.1	39.5	39.6	29.8	30.9	31.7	31.8
I26	44.3	41.6	40	40.2	46.1	40.8	39.2	39.4	29.7	30.7	31.4	31.5
I27	44.5	42	40.4	40.6	45.9	41.2	39.6	39.7	29.6	31	31.8	31.9
I28	44.7	41.5	39.9	40.1	46.5	40.7	39.1	39.3	29.9	30.6	31.3	31.4
I29	44.2	41.8	40.2	40.4	46	41	39.4	39.5	29.5	30.8	31.6	31.7
I30	44.6	41.7	40.1	40.3	46.4	40.9	39.3	39.4	29.8	30.7	31.5	31.6
C01	44.3	44.1	44.2	44.3	46.2	46	46.1	46.2	29.7	29.6	29.7	29.6
C02	44.5	44.3	44.4	44.5	46.3	46.1	46.2	46.3	29.8	29.7	29.8	29.7
C03	44.1	43.9	44	44.1	46	45.8	45.9	46	29.6	29.5	29.6	29.5
C04	44.7	44.5	44.6	44.7	46.5	46.3	46.4	46.5	30	29.9	30	29.9
C05	44.2	44	44.1	44.2	46.1	45.9	46	46.1	29.7	29.6	29.7	29.6
C06	44.6	44.4	44.5	44.6	46.4	46.2	46.3	46.4	29.9	29.8	29.9	29.8
C07	44	43.8	43.9	44	45.8	45.6	45.7	45.8	29.4	29.3	29.4	29.3
C08	44.8	44.6	44.7	44.8	46.6	46.4	46.5	46.6	30.1	30	30.1	30
C09	44.4	44.2	44.3	44.4	46.2	46	46.1	46.2	29.8	29.7	29.8	29.7
C10	44.3	44.1	44.2	44.3	46.1	45.9	46	46.1	29.7	29.6	29.7	29.6
C11	44.5	44.3	44.4	44.5	46.3	46.1	46.2	46.3	29.8	29.7	29.8	29.7
C12	44.1	43.9	44	44.1	46	45.8	45.9	46	29.6	29.5	29.6	29.5
C13	44.7	44.5	44.6	44.7	46.5	46.3	46.4	46.5	30	29.9	30	29.9
C14	44.2	44	44.1	44.2	46.1	45.9	46	46.1	29.7	29.6	29.7	29.6
C15	44.6	44.4	44.5	44.6	46.4	46.2	46.3	46.4	29.9	29.8	29.9	29.8
C16	44	43.8	43.9	44	45.8	45.6	45.7	45.8	29.4	29.3	29.4	29.3
C17	44.8	44.6	44.7	44.8	46.6	46.4	46.5	46.6	30.1	30	30.1	30
C18	44.4	44.2	44.3	44.4	46.2	46	46.1	46.2	29.8	29.7	29.8	29.7
C19	44.3	44.1	44.2	44.3	46.1	45.9	46	46.1	29.7	29.6	29.7	29.6
C20	44.5	44.3	44.4	44.5	46.3	46.1	46.2	46.3	29.8	29.7	29.8	29.7
C21	44.1	43.9	44	44.1	46	45.8	45.9	46	29.6	29.5	29.6	29.5
C22	44.7	44.5	44.6	44.7	46.5	46.3	46.4	46.5	30	29.9	30	29.9
C23	44.2	44	44.1	44.2	46.1	45.9	46	46.1	29.7	29.6	29.7	29.6
C24	44.6	44.4	44.5	44.6	46.4	46.2	46.3	46.4	29.9	29.8	29.9	29.8
C25	44	43.8	43.9	44	45.8	45.6	45.7	45.8	29.4	29.3	29.4	29.3
C26	44.8	44.6	44.7	44.8	46.6	46.4	46.5	46.6	30.1	30	30.1	30
C27	44.4	44.2	44.3	44.4	46.2	46	46.1	46.2	29.8	29.7	29.8	29.7
C28	44.3	44.1	44.2	44.3	46.1	45.9	46	46.1	29.7	29.6	29.7	29.6
C29	44.5	44.3	44.4	44.5	46.3	46.1	46.2	46.3	29.8	29.7	29.8	29.7
C30	44.1	43.9	44	44.1	46	45.8	45.9	46	29.6	29.5	29.6	29.5
C31	44.7	44.5	44.6	44.7	46.5	46.3	46.4	46.5	30	29.9	30	29.9
C32	44.2	44	44.1	44.2	46.1	45.9	46	46.1	29.7	29.6	29.7	29.6
C33	44.6	44.4	44.5	44.6	46.4	46.2	46.3	46.4	29.9	29.8	29.9	29.8
C34	44	43.8	43.9	44	45.8	45.6	45.7	45.8	29.4	29.3	29.4	29.3
C35	44.8	44.6	44.7	44.8	46.6	46.4	46.5	46.6	30.1	30	30.1	30
C36	44.4	44.2	44.3	44.4	46.2	46	46.1	46.2	29.8	29.7	29.8	29.7
C37	44.5	44.3	44.4	44.5	46.3	46.1	46.2	46.3	29.8	29.7	29.8	29.7
C38	44.2	44	44.1	44.2	46.1	45.9	46	46.1	29.7	29.6	29.7	29.6
C39	44.6	44.4	44.5	44.6	46.4	46.2	46.3	46.4	29.9	29.8	29.9	29.8
C40	44.1	43.9	44	44.1	46	45.8	45.9	46	29.6	29.5	29.6	29.5
C41	44.7	44.5	44.6	44.7	46.5	46.3	46.4	46.5	30	29.9	30	29.9
C42	44.3	44.1	44.2	44.3	46.2	46	46.1	46.2	29.7	29.6	29.7	29.6
C43	44.8	44.6	44.7	44.8	46.6	46.4	46.5	46.6	30.1	30	30.1	30
C44	44	43.8	43.9	44	45.8	45.6	45.7	45.8	29.4	29.3	29.4	29.3
C45	44.4	44.2	44.3	44.4	46.2	46	46.1	46.2	29.8	29.7	29.8	29.7
C46	44.5	44.3	44.4	44.5	46.3	46.1	46.2	46.3	29.8	29.7	29.8	29.7
C47	44.2	44	44.1	44.2	46.1	45.9	46	46.1	29.7	29.6	29.7	29.6
C48	44.6	44.4	44.5	44.6	46.4	46.2	46.3	46.4	29.9	29.8	29.9	29.8
C49	44.1	43.9	44	44.1	46	45.8	45.9	46	29.6	29.5	29.6	29.5
C50	44.7	44.5	44.6	44.7	46.5	46.3	46.4	46.5	30	29.9	30	29.9
